# Supplementary material for: Closed-loop temperature management with internet of things technology support in elderly laparoscopic rectal cancer surgery: A randomised controlled trial
Source: PLoS One. 2025 Nov 13;20(11):e0335993. doi: 10.1371/journal.pone.0335993 (PMC12614596; doi:10.1371/journal.pone.0335993)
Supplement: S4 File — (XLSX) [file pone.0335993.s004.xlsx]

## Sheet: Sheet1
The Routine Group	Entering the Operating Room	Anesthesia induction	15 min after Anesthesia induction	30 min after Anesthesia induction	45 min after Anesthesia induction	60 min after Anesthesia induction	75 min after Anesthesia induction	90 min after Anesthesia induction	105 min after Anesthesia induction	120 min after Anesthesia induction	135 min after Anesthesia induction	150 min after Anesthesia induction	165 min after Anesthesia induction	180 min after Anesthesia induction	End of Surgery	Admission to the PACU	Departure from the PACU
	36.098	36.429	36.262	35.943	35.641	35.314	35.419	35.363	35.288	35.231	35.231	35.229	35.231	35.262	35.249	35.357	35.539
	36.212	36.342	36.2	36.077	35.902	35.793	35.679	35.65	35.638	35.598	35.542	35.522	35.462	35.47	35.399	35.364	35.58
	36.091	36.214	36.414	36.389	36.287	36.24	36.188	36.164	36.119	36.099	36.077	36.064	36.032	36.015	36.092	36.174	36.068
	36.645	36.756	37.069	37.091	36.911	36.915	36.984	36.991	36.859	36.757	36.789	36.776	36.707	36.703	36.787	36.632	36.889
	36.102	36.25	36.22	36.149	36.188	36.166	36.116	36.091	36.093	36.154	36.115	35.989	35.814	35.57	35.386	35.132	34.874
	36.319	36.39	36.426	36.427	36.332	36.215	36.112	36.062	36.072	36.004	35.991	35.863	35.811	35.686	35.577	35.547	35.532
	36.554	36.459	36.354	36.156	35.967	35.896	35.879	35.864	35.858	35.848	35.872	35.855	35.707	36.281	36.281	36.53	36.564
	36.496	36.482	36.349	36.224	36.128	36.024	35.63	35.752	35.791	35.809	35.842	35.897	35.979	35.931	35.828	35.835	35.864
	36.835	36.882	36.545	36.459	36.275	36.091	35.881	35.655	35.457	35.302	35.161	35.05	34.948	34.986	34.79	34.814	35.359
	36.617	36.617	36.823	36.67	36.359	36.295	36.152	36.011	35.893	35.817	35.768	35.73	35.71	35.748	36.189	36.189	36.366
	36.107	36.129	36.325	36.242	36.142	36.053	35.946	35.908	35.964	35.962	35.849	35.9	35.903	35.884	36.005	36.052	36.503
	36.642	36.616	36.83	36.737	36.581	36.421	36.386	36.429	36.431	36.432	36.47	36.525	36.56	36.572	36.477	36.473	36.614
	36.147	36.074	36.052	35.915	35.787	35.554	35.638	35.652	35.673	35.699	35.649	35.599	35.589	35.555	35.231	35.11	34.769
	36.413	37.139	37.143	37.113	37.047	36.749	36.521	36.253	35.773	35.544	35.399	35.316	35.296	35.151	35.157	35.034	34.908
	36.594	36.652	36.841	36.956	37.008	37.009	36.992	36.86	36.719	36.724	36.583	36.576	36.526	36.506	36.358	36.518	36.155
	36.074	35.957	36.155	35.951	35.732	35.522	35.16	34.803	34.602	34.435	34.353	34.279	34.241	34.215	33.554	33.631	34.168
	36.688	36.688	37.084	37.02	36.866	36.797	36.858	36.865	36.923	36.98	37.065	37.144	37.223	37.243	37.371	37.388	37.464
	36.206	36.206	36.297	36.352	36.446	36.388	36.275	36.174	36.099	36.013	35.947	35.854	35.798	35.754	35.904	36.011	36.121
	36.127	36.168	36.122	36.062	36.072	36.096	36.066	36.062	36.077	36.055	36.054	36.072	36.064	36.09	36.086	36.078	36.195
	36.251	36.574	36.809	36.686	36.505	36.356	36.255	36.268	36.316	36.368	36.401	36.432	36.374	36.299	36.325	36.291	36.417
	36.029	36.042	36.103	36.168	35.983	35.74	35.641	35.587	35.518	35.471	35.453	35.453	35.494	35.486	35.718	35.753	36.097
	36.599	36.599	36.522	35.977	35.754	35.512	35.357	35.307	35.261	35.189	35.143	35.082	35.054	34.995	35.018	34.875	35.191
	36.042	36.031	36.175	35.77	35.534	35.462	35.202	35.124	35.125	35.042	34.948	34.789	34.809	34.891	35.828	35.997	35.949
	35.625	36.068	36.3	36.212	36.016	35.709	35.517	35.334	35.121	35.039	35.031	35.061	35.068	35.137	35.04	34.833	35.319
	36.147	36.201	36.911	36.73	36.805	36.858	36.875	36.935	37.064	37.178	37.139	36.918	36.689	36.605	36.602	36.608	36.609
	36.442	36.481	36.541	36.592	36.475	36.351	36.211	36.082	35.946	35.792	35.699	35.669	35.601	35.596	35.576	35.404	35.479
	36.837	36.993	37.12	36.997	36.762	36.614	36.493	36.411	36.389	36.363	36.322	36.301	36.247	36.18	36.472	36.605	36.529
	36.601	36.601	36.448	36.162	36.017	35.735	35.575	35.463	35.423	35.414	35.457	35.42	35.389	35.389	35.402	35.503	35.39
	36.112	36.501	36.857	36.817	36.516	36.244	35.993	35.831	35.729	35.669	35.623	35.614	35.602	35.586	35.597	35.569	35.578
	36.5	36.5	36.429	36.361	36.178	36.084	36.132	36.234	36.268	36.14	36.049	36.061	36.006	36.028	36.1	36.117	36.235
Enhanced with Warming Blanket Group	Entering the Operating Room	Anesthesia induction	15 min after Anesthesia induction	30 min after Anesthesia induction	45 min after Anesthesia induction	60 min after Anesthesia induction	75 min after Anesthesia induction	90 min after Anesthesia induction	105 min after Anesthesia induction	120 min after Anesthesia induction	135 min after Anesthesia induction	150 min after Anesthesia induction	165 min after Anesthesia induction	180 min after Anesthesia induction	End of Surgery	Admission to the PACU	Departure from the PACU
	36.264	36.399	36.502	36.164	36.206	36.332	36.385	36.419	36.411	36.342	36.291	36.287	36.332	36.393	36.508	36.396	36.799
	36.55	37.162	37.189	36.971	36.813	36.701	36.589	36.515	36.408	36.391	36.335	36.366	36.422	36.428	36.653	36.787	37.137
	36.056	36.287	36.748	36.69	36.516	36.423	36.457	36.453	36.446	36.448	36.429	36.455	36.473	36.488	37.321	37.359	37.391
	36.5	37.215	37.147	36.92	36.592	36.41	36.253	36.136	36.095	36.167	36.195	36.094	35.979	35.748	35.22	35.27	35.726
	36.354	36.584	36.632	36.546	36.396	36.455	36.488	36.545	36.597	36.62	36.662	36.665	36.669	36.679	36.785	36.838	36.478
	36.374	36.489	36.683	36.586	36.444	36.451	36.447	36.484	36.506	36.667	36.75	36.814	36.812	36.83	37.046	36.74	36.604
	36.317	36.869	36.809	36.772	36.797	36.763	36.788	36.744	36.674	36.606	36.537	36.44	36.263	36.163	35.965	35.926	35.973
	36.635	36.856	36.851	36.434	36.394	36.162	35.982	35.777	35.535	35.363	35.244	35.102	34.969	34.956	35.031	34.813	35.266
	36.621	36.854	36.862	36.62	36.23	35.923	35.668	35.607	35.701	35.758	35.781	35.755	35.783	35.79	35.81	35.974	36.146
	36.09	36.039	36.082	36.296	36.528	36.635	36.74	36.791	36.919	37.027	37.14	37.217	37.31	37.379	36.505	36.638	36.746
	36.696	37.031	36.993	36.794	36.507	36.313	36.138	36.009	35.953	35.924	35.948	35.951	35.922	35.814	35.595	35.635	35.716
	36.256	36.776	36.67	36.643	36.427	36.193	36.111	36.171	36.247	36.334	36.388	36.447	36.51	36.534	36.687	36.724	36.58
	36.113	36.113	36.027	35.996	35.988	35.962	35.955	35.93	35.947	35.926	35.908	35.888	35.911	35.91	36.159	36.153	36.169
	36.033	36.197	36.326	36.385	36.201	36.109	36.016	35.955	36.066	36.01	36.165	36.357	36.422	36.514	36.58	36.758	36.386
	36.061	36.197	36.223	36.081	35.798	35.564	35.394	35.255	35.234	35.194	35.144	35.134	35.252	35.32	35.555	35.624	36.35
	36.569	36.905	36.851	36.574	36.441	36.327	36.217	36.209	36.3	36.331	36.356	36.387	36.384	36.422	36.255	36.341	36.209
	36.656	36.494	36.432	36.451	36.346	36.133	35.918	35.757	35.589	35.408	35.194	35.197	35.24	35.27	35.213	35.27	35.378
	36.047	36.092	36.215	36.197	36.108	36.07	36.067	36.066	36.094	36.109	36.109	36.126	36.152	36.138	36.083	36.13	36.18
	35.619	36.491	36.668	36.687	36.408	36.223	36.061	35.903	35.823	35.71	35.639	35.576	35.585	35.555	35.479	35.437	35.613
	36.076	36.065	36.008	36.046	36.111	36.183	36.112	35.934	35.676	35.529	35.316	35.527	35.725	35.747	36.113	36.286	36.304
	36.615	36.597	36.589	36.607	36.505	36.481	36.448	36.328	36.196	36.142	36.092	36.098	36.142	36.221	36.277	36.323	36.689
	36.945	37.016	36.896	36.798	36.7	36.606	36.476	36.439	36.364	36.315	36.29	36.273	36.209	36.205	36.084	36.081	36.069
	36.232	36.926	36.975	36.959	36.885	36.852	36.865	36.857	36.927	36.983	37.076	37.183	37.255	37.346	37.371	37.462	37.453
	36.004	36.033	36.073	36.221	36.11	36.068	35.951	35.857	35.771	35.787	35.764	35.751	35.732	35.779	35.88	35.963	36.325
	36.027	36.567	37.014	37.014	36.751	36.547	36.377	36.317	36.291	36.254	36.306	36.293	36.171	36.144	36.222	36.119	36.501
	36.537	36.537	36.442	36.107	35.753	35.488	35.402	35.436	35.423	35.433	35.495	35.469	35.535	35.594	35.656	35.853	36.254
	36.265	36.666	36.906	36.917	36.902	36.872	36.857	36.882	36.895	36.88	36.823	36.822	36.772	36.707	36.729	36.797	36.804
	36.528	36.602	36.866	37.11	37.176	37.224	37.252	37.244	37.254	37.289	37.308	37.387	37.412	37.46	37.452	37.454	37.46
	36.11	36.233	36.629	36.513	36.045	35.847	35.8	35.79	35.843	35.876	35.897	35.881	35.815	35.805	35.763	35.737	36.1
	36.543	36.756	37.088	37.253	36.999	36.691	36.478	36.223	36.089	35.938	35.819	35.833	35.818	35.762	35.844	35.914	36.891
Closed-Loop Thermoregulation Group	Entering the Operating Room	Anesthesia induction	15 min after Anesthesia induction	30 min after Anesthesia induction	45 min after Anesthesia induction	60 min after Anesthesia induction	75 min after Anesthesia induction	90 min after Anesthesia induction	105 min after Anesthesia induction	120 min after Anesthesia induction	135 min after Anesthesia induction	150 min after Anesthesia induction	165 min after Anesthesia induction	180 min after Anesthesia induction	End of Surgery	Admission to the PACU	Departure from the PACU
	36.5	36.968	37.066	37.143	37.488	37.463	37.455	37.456	37.364	37.344	37.322	37.315	37.205	37.117	36.975	37.021	37.224
	36.02	36.123	36.222	36.271	36.121	35.869	35.865	36.011	36.174	36.268	36.303	36.465	36.542	36.696	36.78	36.668	36.993
	36.566	36.521	36.329	36.148	35.98	35.637	35.315	35.074	34.915	34.719	34.717	34.814	34.902	35.018	35.556	35.627	35.368
	36.95	36.683	36.39	36.36	36.14	35.996	36.202	36.388	36.377	36.444	36.485	36.625	36.623	36.902	37.028	37.124	36.866
	36.749	37.283	37.096	36.758	36.617	36.45	36.425	36.302	36.32	36.41	36.346	36.193	36.035	36.032	36.403	36.232	37.112
	36.252	36.17	36.215	36.017	35.979	35.853	35.713	35.709	35.748	35.695	35.697	35.654	35.753	35.796	35.81	35.679	35.581
	36.626	36.793	37.06	37.102	36.968	36.927	36.985	37.041	37.105	37.085	37.123	37.119	37.148	37.124	37.117	37.017	37.063
	36.036	36.163	36.546	36.655	36.621	36.298	36.095	36.123	36.028	36.067	36.112	36.137	36.215	36.281	37.314	37.129	36.997
	36.63	36.886	37.052	37.071	37.035	37.002	36.671	36.624	36.273	36.256	36.238	36.28	36.28	36.278	36.283	36.051	36.058
	36.5	36.504	36.71	36.658	36.415	36.395	36.449	36.325	36.184	36.08	35.917	35.794	35.67	35.536	35.263	35.103	35.414
	36.523	36.906	36.959	36.824	36.838	36.789	36.654	36.528	36.431	36.286	36.226	36.372	36.314	36.338	36.482	36.449	36.737
	36.294	36.287	36.422	36.424	36.393	36.436	36.448	36.507	36.538	36.546	36.567	36.554	36.539	36.532	36.593	36.666	36.588
	36.563	36.56	36.568	36.778	36.705	36.521	36.269	36.086	35.815	35.602	35.411	35.194	35.181	35.24	35.238	35.226	36.031
	36.303	36.303	36.407	36.312	35.986	35.796	35.648	35.519	35.487	35.485	35.47	35.392	35.553	35.858	36.227	36.056	35.865
	36.564	36.658	37.004	36.962	36.799	36.531	36.285	36.141	36.063	36.019	36.017	36.04	35.976	35.952	35.803	35.775	36.132
	36.495	36.489	36.498	36.494	36.373	36.312	36.293	36.284	36.296	36.33	36.29	36.264	36.223	36.114	36.099	36.105	36.088
	36.695	36.993	36.945	36.811	36.694	36.587	36.522	36.485	36.377	36.35	36.31	36.277	36.245	36.189	36.275	36.353	36.461
	36.112	36.139	36.22	36.896	36.757	36.929	36.833	36.886	36.902	37.031	37.173	37.18	36.993	36.754	36.613	36.605	36.613
	36.56	36.646	36.876	36.811	36.725	36.654	36.565	36.456	36.345	36.197	36.093	35.926	35.795	36.022	36.223	36.229	36.229
	36.506	36.506	36.474	36.442	36.418	36.463	36.529	36.531	36.544	36.577	36.607	36.573	36.593	36.655	36.873	36.95	36.984
	36.532	36.763	36.79	36.96	36.84	36.744	36.667	36.559	36.489	36.365	36.283	36.171	36.089	36.064	36.589	36.608	37.362
	36.658	36.641	36.602	36.699	36.699	36.574	36.421	36.314	36.249	36.197	36.152	36.15	36.17	36.215	37.032	37.201	37.448
	37.009	37.159	36.995	36.989	36.849	36.654	36.548	36.452	36.372	36.246	36.118	35.955	35.836	35.842	36.479	36.459	36.668
	36.499	36.501	36.692	36.582	36.392	36.26	36.126	36.091	36.052	36.01	36.005	36.012	36.004	36.011	36.301	36.272	36.27
	36.659	36.731	36.723	36.8	36.71	36.293	36.061	35.923	35.851	35.786	35.739	35.762	35.827	35.896	35.97	36.028	36.46
	36.558	36.538	36.343	36.2	36.135	36.167	36.223	36.225	36.161	36.184	36.144	36.149	36.135	36.117	36.042	36.091	36.121
	36.217	36.194	36.16	36.074	35.858	35.876	35.851	35.856	35.905	35.932	35.991	36.026	36.061	36.109	36.864	36.801	36.885
	36.624	36.624	36.612	36.686	36.799	36.881	36.932	36.915	36.942	36.989	37.023	37.053	37.075	37.093	37.276	37.317	37.272
	36.568	37.417	37.444	37.466	37.462	37.394	37.466	37.418	37.363	37.356	37.35	37.385	37.358	37.356	37.485	37.485	37.46
