# Supplementary material for: Closed-loop temperature management with internet of things technology support in elderly laparoscopic rectal cancer surgery: A randomised controlled trial
Source: PLoS One. 2025 Nov 13;20(11):e0335993. doi: 10.1371/journal.pone.0335993 (PMC12614596; doi:10.1371/journal.pone.0335993)
Supplement: S5 File — (XLSX) [file pone.0335993.s005.xlsx]

## Sheet: Sheet1
Closed-Loop Thermoregulation Group	Entering the Operating Room	Anesthesia induction	15 min after Anesthesia induction	30 min after Anesthesia induction	45 min after Anesthesia induction	60 min after Anesthesia induction	75 min after Anesthesia induction	90 min after Anesthesia induction	105 min after Anesthesia induction	120 min after Anesthesia induction	135 min after Anesthesia induction	150 min after Anesthesia induction	165 min after Anesthesia induction	180 min after Anesthesia induction	End of Surgery	Admission to the PACU	Departure from the PACU
	36.5	36.968	37.066	37.143	37.488	37.463	37.455	37.456	37.364	37.344	37.322	37.315	37.205	37.117	36.975	37.021	37.224
	36.02	36.123	36.222	36.271	36.121	35.869	35.865	36.011	36.174	36.268	36.303	36.465	36.542	36.696	36.78	36.668	36.993
	36.566	36.521	36.329	36.148	35.98	35.637	35.315	35.074	34.915	34.719	34.717	34.814	34.902	35.018	35.556	35.627	35.368
	36.95	36.683	36.39	36.36	36.14	35.996	36.202	36.388	36.377	36.444	36.485	36.625	36.623	36.902	37.028	37.124	36.866
	36.749	37.283	37.096	36.758	36.617	36.45	36.425	36.302	36.32	36.41	36.346	36.193	36.035	36.032	36.403	36.232	37.112
	36.252	36.17	36.215	36.017	35.979	35.853	35.713	35.709	35.748	35.695	35.697	35.654	35.753	35.796	35.81	35.679	35.581
	36.626	36.793	37.06	37.102	36.968	36.927	36.985	37.041	37.105	37.085	37.123	37.119	37.148	37.124	37.117	37.017	37.063
	36.036	36.163	36.546	36.655	36.621	36.298	36.095	36.123	36.028	36.067	36.112	36.137	36.215	36.281	37.314	37.129	36.997
	36.63	36.886	37.052	37.071	37.035	37.002	36.671	36.624	36.273	36.256	36.238	36.28	36.28	36.278	36.283	36.051	36.058
	36.5	36.504	36.71	36.658	36.415	36.395	36.449	36.325	36.184	36.08	35.917	35.794	35.67	35.536	35.263	35.103	35.414
	36.523	36.906	36.959	36.824	36.838	36.789	36.654	36.528	36.431	36.286	36.226	36.372	36.314	36.338	36.482	36.449	36.737
	36.294	36.287	36.422	36.424	36.393	36.436	36.448	36.507	36.538	36.546	36.567	36.554	36.539	36.532	36.593	36.666	36.588
	36.563	36.56	36.568	36.778	36.705	36.521	36.269	36.086	35.815	35.602	35.411	35.194	35.181	35.24	35.238	35.226	36.031
	36.303	36.303	36.407	36.312	35.986	35.796	35.648	35.519	35.487	35.485	35.47	35.392	35.553	35.858	36.227	36.056	35.865
	36.564	36.658	37.004	36.962	36.799	36.531	36.285	36.141	36.063	36.019	36.017	36.04	35.976	35.952	35.803	35.775	36.132
	36.495	36.489	36.498	36.494	36.373	36.312	36.293	36.284	36.296	36.33	36.29	36.264	36.223	36.114	36.099	36.105	36.088
	36.695	36.993	36.945	36.811	36.694	36.587	36.522	36.485	36.377	36.35	36.31	36.277	36.245	36.189	36.275	36.353	36.461
	36.112	36.139	36.22	36.896	36.757	36.929	36.833	36.886	36.902	37.031	37.173	37.18	36.993	36.754	36.613	36.605	36.613
	36.56	36.646	36.876	36.811	36.725	36.654	36.565	36.456	36.345	36.197	36.093	35.926	35.795	36.022	36.223	36.229	36.229
	36.506	36.506	36.474	36.442	36.418	36.463	36.529	36.531	36.544	36.577	36.607	36.573	36.593	36.655	36.873	36.95	36.984
	36.532	36.763	36.79	36.96	36.84	36.744	36.667	36.559	36.489	36.365	36.283	36.171	36.089	36.064	36.589	36.608	37.362
	36.658	36.641	36.602	36.699	36.699	36.574	36.421	36.314	36.249	36.197	36.152	36.15	36.17	36.215	37.032	37.201	37.448
	37.009	37.159	36.995	36.989	36.849	36.654	36.548	36.452	36.372	36.246	36.118	35.955	35.836	35.842	36.479	36.459	36.668
	36.499	36.501	36.692	36.582	36.392	36.26	36.126	36.091	36.052	36.01	36.005	36.012	36.004	36.011	36.301	36.272	36.27
	36.659	36.731	36.723	36.8	36.71	36.293	36.061	35.923	35.851	35.786	35.739	35.762	35.827	35.896	35.97	36.028	36.46
	36.558	36.538	36.343	36.2	36.135	36.167	36.223	36.225	36.161	36.184	36.144	36.149	36.135	36.117	36.042	36.091	36.121
	36.217	36.194	36.16	36.074	35.858	35.876	35.851	35.856	35.905	35.932	35.991	36.026	36.061	36.109	36.864	36.801	36.885
	36.624	36.624	36.612	36.686	36.799	36.881	36.932	36.915	36.942	36.989	37.023	37.053	37.075	37.093	37.276	37.317	37.272
	36.568	37.417	37.444	37.466	37.462	37.394	37.466	37.418	37.363	37.356	37.35	37.385	37.358	37.356	37.485	37.485	37.46
