# Supplementary material for: Closed-loop temperature management with internet of things technology support in elderly laparoscopic rectal cancer surgery: A randomised controlled trial
Source: PLoS One. 2025 Nov 13;20(11):e0335993. doi: 10.1371/journal.pone.0335993 (PMC12614596; doi:10.1371/journal.pone.0335993)
Supplement: S6 File — (XLSX) [file pone.0335993.s006.xlsx]

## Sheet: Sheet1
Enhanced with Warming Blanket Group	Entering the Operating Room	Anesthesia induction	15 min after Anesthesia induction	30 min after Anesthesia induction	45 min after Anesthesia induction	60 min after Anesthesia induction	75 min after Anesthesia induction	90 min after Anesthesia induction	105 min after Anesthesia induction	120 min after Anesthesia induction	135 min after Anesthesia induction	150 min after Anesthesia induction	165 min after Anesthesia induction	180 min after Anesthesia induction	End of Surgery	Admission to the PACU	Departure from the PACU
	36.264	36.399	36.502	36.164	36.206	36.332	36.385	36.419	36.411	36.342	36.291	36.287	36.332	36.393	36.508	36.396	36.799
	36.55	37.162	37.189	36.971	36.813	36.701	36.589	36.515	36.408	36.391	36.335	36.366	36.422	36.428	36.653	36.787	37.137
	36.056	36.287	36.748	36.69	36.516	36.423	36.457	36.453	36.446	36.448	36.429	36.455	36.473	36.488	37.321	37.359	37.391
	36.5	37.215	37.147	36.92	36.592	36.41	36.253	36.136	36.095	36.167	36.195	36.094	35.979	35.748	35.22	35.27	35.726
	36.354	36.584	36.632	36.546	36.396	36.455	36.488	36.545	36.597	36.62	36.662	36.665	36.669	36.679	36.785	36.838	36.478
	36.374	36.489	36.683	36.586	36.444	36.451	36.447	36.484	36.506	36.667	36.75	36.814	36.812	36.83	37.046	36.74	36.604
	36.317	36.869	36.809	36.772	36.797	36.763	36.788	36.744	36.674	36.606	36.537	36.44	36.263	36.163	35.965	35.926	35.973
	36.635	36.856	36.851	36.434	36.394	36.162	35.982	35.777	35.535	35.363	35.244	35.102	34.969	34.956	35.031	34.813	35.266
	36.621	36.854	36.862	36.62	36.23	35.923	35.668	35.607	35.701	35.758	35.781	35.755	35.783	35.79	35.81	35.974	36.146
	36.09	36.039	36.082	36.296	36.528	36.635	36.74	36.791	36.919	37.027	37.14	37.217	37.31	37.379	36.505	36.638	36.746
	36.696	37.031	36.993	36.794	36.507	36.313	36.138	36.009	35.953	35.924	35.948	35.951	35.922	35.814	35.595	35.635	35.716
	36.256	36.776	36.67	36.643	36.427	36.193	36.111	36.171	36.247	36.334	36.388	36.447	36.51	36.534	36.687	36.724	36.58
	36.113	36.113	36.027	35.996	35.988	35.962	35.955	35.93	35.947	35.926	35.908	35.888	35.911	35.91	36.159	36.153	36.169
	36.033	36.197	36.326	36.385	36.201	36.109	36.016	35.955	36.066	36.01	36.165	36.357	36.422	36.514	36.58	36.758	36.386
	36.061	36.197	36.223	36.081	35.798	35.564	35.394	35.255	35.234	35.194	35.144	35.134	35.252	35.32	35.555	35.624	36.35
	36.569	36.905	36.851	36.574	36.441	36.327	36.217	36.209	36.3	36.331	36.356	36.387	36.384	36.422	36.255	36.341	36.209
	36.656	36.494	36.432	36.451	36.346	36.133	35.918	35.757	35.589	35.408	35.194	35.197	35.24	35.27	35.213	35.27	35.378
	36.047	36.092	36.215	36.197	36.108	36.07	36.067	36.066	36.094	36.109	36.109	36.126	36.152	36.138	36.083	36.13	36.18
	35.619	36.491	36.668	36.687	36.408	36.223	36.061	35.903	35.823	35.71	35.639	35.576	35.585	35.555	35.479	35.437	35.613
	36.076	36.065	36.008	36.046	36.111	36.183	36.112	35.934	35.676	35.529	35.316	35.527	35.725	35.747	36.113	36.286	36.304
	36.615	36.597	36.589	36.607	36.505	36.481	36.448	36.328	36.196	36.142	36.092	36.098	36.142	36.221	36.277	36.323	36.689
	36.945	37.016	36.896	36.798	36.7	36.606	36.476	36.439	36.364	36.315	36.29	36.273	36.209	36.205	36.084	36.081	36.069
	36.232	36.926	36.975	36.959	36.885	36.852	36.865	36.857	36.927	36.983	37.076	37.183	37.255	37.346	37.371	37.462	37.453
	36.004	36.033	36.073	36.221	36.11	36.068	35.951	35.857	35.771	35.787	35.764	35.751	35.732	35.779	35.88	35.963	36.325
	36.027	36.567	37.014	37.014	36.751	36.547	36.377	36.317	36.291	36.254	36.306	36.293	36.171	36.144	36.222	36.119	36.501
	36.537	36.537	36.442	36.107	35.753	35.488	35.402	35.436	35.423	35.433	35.495	35.469	35.535	35.594	35.656	35.853	36.254
	36.265	36.666	36.906	36.917	36.902	36.872	36.857	36.882	36.895	36.88	36.823	36.822	36.772	36.707	36.729	36.797	36.804
	36.528	36.602	36.866	37.11	37.176	37.224	37.252	37.244	37.254	37.289	37.308	37.387	37.412	37.46	37.452	37.454	37.46
	36.11	36.233	36.629	36.513	36.045	35.847	35.8	35.79	35.843	35.876	35.897	35.881	35.815	35.805	35.763	35.737	36.1
	36.543	36.756	37.088	37.253	36.999	36.691	36.478	36.223	36.089	35.938	35.819	35.833	35.818	35.762	35.844	35.914	36.891
