# Supplementary material for: Closed-loop temperature management with internet of things technology support in elderly laparoscopic rectal cancer surgery: A randomised controlled trial
Source: PLoS One. 2025 Nov 13;20(11):e0335993. doi: 10.1371/journal.pone.0335993 (PMC12614596; doi:10.1371/journal.pone.0335993)
Supplement: S7 File — (XLSX) [file pone.0335993.s007.xlsx]

## Sheet: Sheet1
The Routine Group	Entering the Operating Room	Anesthesia induction	15 min after Anesthesia induction	30 min after Anesthesia induction	45 min after Anesthesia induction	60 min after Anesthesia induction	75 min after Anesthesia induction	90 min after Anesthesia induction	105 min after Anesthesia induction	120 min after Anesthesia induction	135 min after Anesthesia induction	150 min after Anesthesia induction	165 min after Anesthesia induction	180 min after Anesthesia induction	End of Surgery	Admission to the PACU	Departure from the PACU
	36.098	36.429	36.262	35.943	35.641	35.314	35.419	35.363	35.288	35.231	35.231	35.229	35.231	35.262	35.249	35.357	35.539
	36.212	36.342	36.2	36.077	35.902	35.793	35.679	35.65	35.638	35.598	35.542	35.522	35.462	35.47	35.399	35.364	35.58
	36.091	36.214	36.414	36.389	36.287	36.24	36.188	36.164	36.119	36.099	36.077	36.064	36.032	36.015	36.092	36.174	36.068
	36.645	36.756	37.069	37.091	36.911	36.915	36.984	36.991	36.859	36.757	36.789	36.776	36.707	36.703	36.787	36.632	36.889
	36.102	36.25	36.22	36.149	36.188	36.166	36.116	36.091	36.093	36.154	36.115	35.989	35.814	35.57	35.386	35.132	34.874
	36.319	36.39	36.426	36.427	36.332	36.215	36.112	36.062	36.072	36.004	35.991	35.863	35.811	35.686	35.577	35.547	35.532
	36.554	36.459	36.354	36.156	35.967	35.896	35.879	35.864	35.858	35.848	35.872	35.855	35.707	36.281	36.281	36.53	36.564
	36.496	36.482	36.349	36.224	36.128	36.024	35.63	35.752	35.791	35.809	35.842	35.897	35.979	35.931	35.828	35.835	35.864
	36.835	36.882	36.545	36.459	36.275	36.091	35.881	35.655	35.457	35.302	35.161	35.05	34.948	34.986	34.79	34.814	35.359
	36.617	36.617	36.823	36.67	36.359	36.295	36.152	36.011	35.893	35.817	35.768	35.73	35.71	35.748	36.189	36.189	36.366
	36.107	36.129	36.325	36.242	36.142	36.053	35.946	35.908	35.964	35.962	35.849	35.9	35.903	35.884	36.005	36.052	36.503
	36.642	36.616	36.83	36.737	36.581	36.421	36.386	36.429	36.431	36.432	36.47	36.525	36.56	36.572	36.477	36.473	36.614
	36.147	36.074	36.052	35.915	35.787	35.554	35.638	35.652	35.673	35.699	35.649	35.599	35.589	35.555	35.231	35.11	34.769
	36.413	37.139	37.143	37.113	37.047	36.749	36.521	36.253	35.773	35.544	35.399	35.316	35.296	35.151	35.157	35.034	34.908
	36.594	36.652	36.841	36.956	37.008	37.009	36.992	36.86	36.719	36.724	36.583	36.576	36.526	36.506	36.358	36.518	36.155
	36.074	35.957	36.155	35.951	35.732	35.522	35.16	34.803	34.602	34.435	34.353	34.279	34.241	34.215	33.554	33.631	34.168
	36.688	36.688	37.084	37.02	36.866	36.797	36.858	36.865	36.923	36.98	37.065	37.144	37.223	37.243	37.371	37.388	37.464
	36.206	36.206	36.297	36.352	36.446	36.388	36.275	36.174	36.099	36.013	35.947	35.854	35.798	35.754	35.904	36.011	36.121
	36.127	36.168	36.122	36.062	36.072	36.096	36.066	36.062	36.077	36.055	36.054	36.072	36.064	36.09	36.086	36.078	36.195
	36.251	36.574	36.809	36.686	36.505	36.356	36.255	36.268	36.316	36.368	36.401	36.432	36.374	36.299	36.325	36.291	36.417
	36.029	36.042	36.103	36.168	35.983	35.74	35.641	35.587	35.518	35.471	35.453	35.453	35.494	35.486	35.718	35.753	36.097
	36.599	36.599	36.522	35.977	35.754	35.512	35.357	35.307	35.261	35.189	35.143	35.082	35.054	34.995	35.018	34.875	35.191
	36.042	36.031	36.175	35.77	35.534	35.462	35.202	35.124	35.125	35.042	34.948	34.789	34.809	34.891	35.828	35.997	35.949
	35.625	36.068	36.3	36.212	36.016	35.709	35.517	35.334	35.121	35.039	35.031	35.061	35.068	35.137	35.04	34.833	35.319
	36.147	36.201	36.911	36.73	36.805	36.858	36.875	36.935	37.064	37.178	37.139	36.918	36.689	36.605	36.602	36.608	36.609
	36.442	36.481	36.541	36.592	36.475	36.351	36.211	36.082	35.946	35.792	35.699	35.669	35.601	35.596	35.576	35.404	35.479
	36.837	36.993	37.12	36.997	36.762	36.614	36.493	36.411	36.389	36.363	36.322	36.301	36.247	36.18	36.472	36.605	36.529
	36.601	36.601	36.448	36.162	36.017	35.735	35.575	35.463	35.423	35.414	35.457	35.42	35.389	35.389	35.402	35.503	35.39
	36.112	36.501	36.857	36.817	36.516	36.244	35.993	35.831	35.729	35.669	35.623	35.614	35.602	35.586	35.597	35.569	35.578
	36.5	36.5	36.429	36.361	36.178	36.084	36.132	36.234	36.268	36.14	36.049	36.061	36.006	36.028	36.1	36.117	36.235
